# Supplementary material for: PLK1‐dependent phosphorylation restrains EBNA2 activity and lymphomagenesis in EBV‐infected mice
Source: EMBO Rep. 2021 Oct 4;22(12):e53007. doi: 10.15252/embr.202153007 (PMC8647151; doi:10.15252/embr.202153007)
Supplement: Supplementary file 3 — Table EV2 [file EMBR-22-e53007-s009.xlsx]

## Sheet: Table EV2
Table EV2: Oligos used in plasmid construction and in BAC recombineering
Oligos used in plasmid construction
Plasmid Name (1)	Insert (2)	Plasmid used to insert the gene fragment (3)	Restriction sites used to insert fragment	Application (5)	Plasmid used as PCR-Template (6)	Designation of Oligonucleotides (7)	Sequence of Oligonucleotides produced by a commercial supplier (Metabion)	Annealing temperature for PCR (℃)
pCKR656	HA-tagged EBNA2 1-341aa	pAG155	Ava I and Nhe I	PCR primers	pAG155	xz54-F	ACGACCAACAATTACATCATCTACCCT	57
						xz317-R	attaGCTAGCGTAATCTGGAACATCGTATGGGTATCCCCGGCTCTGGCCTTG	57
pCKR657	HA-tagged EBNA2 1-474aa	pAG155	Ava I and Nhe I	PCR primers	pAG155	xz54-F	ACGACCAACAATTACATCATCTACCCT	57
						xz318-R	attaGCTAGCGTAATCTGGAACATCGTATGGGTAATAATCTTCATCTGAGCTAGGAGATTCTGT	57
pXZ140	HA-tagged EBNA2 S457A	pAG155	Bbs I and Nhe I	PCR primers	pAG155	xz72-F	atatgaattccatcatgCCAGAGCCAAACACCTCCAGTCC	57
						xz129-R	CAAAAATGTAATCCCAAGCTTCGTCTAAGTCTG	57
				PCR primers	pAG155	xz129-F	CAGACTTAGACGAAGCTTGGGATTACATTTTTG	57
						xz53-R2	ATCTTTAGCTAGCGTAATCTGGAAC	57
pXZ141	HA-tagged EBNA2 T465V	pAG155	Bbs I and Nhe I	PCR primers	pAG155	xz72-F	atatgaattccatcatgCCAGAGCCAAACACCTCCAGTCC	57
						xz130-R	GAGCTAGGAGATTCTACTGTCTCAAAAATG	57
				PCR primers	pAG155	xz130-F	CATTTTTGAGACAGTAGAATCTCCTAGCTC	57
						xz53-R2	ATCTTTAGCTAGCGTAATCTGGAAC	57
pXZ142	HA-tagged EBNA2 S457A/T465V	pAG155	Bbs I and Nhe I	PCR primers	pXZ140	xz72-F	atatgaattccatcatgCCAGAGCCAAACACCTCCAGTCC	57
						xz130-R	GAGCTAGGAGATTCTACTGTCTCAAAAATG	57
				PCR primers	pAG155	xz129-F	CAGACTTAGACGAAGCTTGGGATTACATTTTTG	57
						xz53-R2	ATCTTTAGCTAGCGTAATCTGGAAC	57
pXZ153	HA-tagged EBNA2 ST266AV	pAG155	Bsu36 I and Ava I	PCR primers	pAG155	xz53-F1	AGCCCCTCAGGCCAGGTTGGTCCAG	57
						xz153-R1	CTGGATCATTTGGGACGGCTTGATGAGTAAG	57
				PCR primers	pAG155	xz153-F2	CTTACTCATCAAGCCGTCCCAAATGATCCAG	57
						xz52-R	CTCTGGTCTCCAAGGTCCACCG	57
pXZ154	HA-tagged EBNA2 TSS377VAA	pAG155	Ava I and Nhe I	PCR primers	pAG155	xz54-F	ACGACCAACAATTACATCATCTACCCT	57
						xz154-R1	AGGCATGCTAGGAGCGGCGACGTTTGGCTCTGG	57
				PCR primers	pAG155	xz154-F2	CCAGAGCCAAACGTCGCCGCTCCTAGCATGCCT	57
						xz53-R2	ATCTTTAGCTAGCGTAATCTGGAAC	57
pXZ155	HA-tagged EBNA2 SPSS467APAA	pAG155	Ava I and Nhe I	PCR primers	pAG155	xz54-F	ACGACCAACAATTACATCATCTACCCT	57
						xz155-R1	CATAATCTTCATCTGCGGCAGGAGCTTCTGTTGTCTC	57
				PCR primers	pAG155	xz155-F2	GAGACAACAGAAGCTCCTGCCGCAGATGAAGATTATG	57
						xz53-R2	ATCTTTAGCTAGCGTAATCTGGAAC	57
pXZ179	HA-tagged EBNA2 S379A	pAG155	Ava I and Nhe I	PCR primers	pAG155	xz54-F	ACGACCAACAATTACATCATCTACCCT	57
						xz179-R1	AGGCATGCTAGGAGCGGAGGTGTTTGGCTCTGG	57
				PCR primers	pAG155	xz179-F2	CCAGAGCCAAACACCTCCGCTCCTAGCATGCCT	57
						xz53-R2	ATCTTTAGCTAGCGTAATCTGGAAC	57
pCKR675	HA-tagged EBNA2 S184A	pAG155	BstE II and Aar I	PCR primers	pAG155	xz51-F	ATTAgaattcCATCATGGGGCATGGACCTCTAGCATCTG	57
						xz346-R	TAAGCCTCGGTTGTGcCAGAGGTGACAAAATGGTGGG	57
				PCR primers	pAG155	xz346-F	TTGTCACCTCTGgCACAACCGAGGCTTACCCCTC	57
						xz53-R1.1	ATTAggtctcaggCATGCGTGGTGGTGATGGT	57
pCKR676	HA-tagged EBNA2 S258A	pAG155	Aar I and Ava I	PCR primers	pAG155	xz203-Fwd Seq	CTCCTACCCCTCTGCCACCTGCAAC	57
						xz347-R	TAAGAGGGTGCATTGcTTGGTCTGGCACATGCAAGACA	57
				PCR primers	pAG155	xz347-F	CATGTGCCAGACCAAgCAATGCACCCTCTTACTCATCAAAG	57
						xz317-R	attaGCTAGCGTAATCTGGAACATCGTATGGGTATCCCCGGCTCTGGCCTTG	57
pCKR677	HA-tagged EBNA2 S479A	pAG155	Bbs I and Nhe I	PCR primers	pAG155	xz53-F2.2	ATTAggtctcatgCCAGAGCCAAACACCTCCA	57
						xz348-R	GGGCGAGGTCTTTTAgcGGGTCCCTCCACATAATCTTCA	57
				PCR primers	pAG155	xz348-F	TATGTGGAGGGACCCgcTAAAAGACCTCGCCCCT	57
						xz53-R2	ATCTTTAGCTAGCGTAATCTGGAAC	57
pXZ229	eGFP-fused EBNA2 342-422aa	pEGFP/NLS	BamH I and Xba I	PCR primers	pAG155	xz190-F	ATTAGGATCCGGACAGAGCAGG	57
						xz229-R	ATTATCTAGACGTTAGGGG	57
pXZ150	eGFP-fused EBNA2 327-487aa	pEGFP/NLS	BamH I and Xba I	PCR primers	pAG155	xz150-F	tata ggatccATCTGCGACCCCCCGCAAC	57
						xz150-R	atta tctaga tcaCTGGATGGAGGGGCGAGGT	57
pXZ151	eGFP-fused EBNA2 327-407aa	pEGFP/NLS	BamH I and Xba I	PCR primers	pAG155	xz150-F	tata ggatccATCTGCGACCCCCCGCAAC	57
						xz151-R	atta tctaga tcaATTGGATGGGCCAGGAGTTGG	57
pXZ152	eGFP-fused EBNA2 408-487aa	pEGFP/NLS	BamH I and Xba I	PCR primers	pAG155	xz152-F	tata ggatccAATGCCGCCCCCGTTTGTA	57
						xz150-R	atta tctaga tcaCTGGATGGAGGGGCGAGGT	57
pCKR661	eGFP-fused EBNA2 423-474aa	pEGFP/NLS	BamH I and Xba I	PCR primers	pAG155	xz162-F	ATTAggatccCCAATACATGAACCG	57
						xz331-R	AATTTCTAGACTAATAATCTTCATC	57
pCKR672	eGFP-fused EBNA2 342-474aa	pEGFP/NLS	BamH I and Xba I	PCR primers	pAG155	xz190-F	ATTAGGATCCGGACAGAGCAGG	57
						xz331-R	AATTTCTAGACTAATAATCTTCATC	57
pXZ111	GST-fused EBNA2 446-487aa	pGEX 4T2	Sal I and Not I	PCR primers	pAG155	xz111-F	ATTAGTCGACTCCTCCATCTATAGACC	57
						xz111-R	AATTGCGGCCGCTAATAATCTTCATC	57
pXZ129	GST-fused EBNA2 446-487aa S457A	pGEX 4T2	Sal I and Not I	PCR primers	pXZ140	xz112-F	ATTAGTCGACTGTGGAGGGACCCAG	57
						XZ92-R	ATTAGCGGCCGCTACTGGATGGA	57
pXZ130	GST-fused EBNA2 446-487aa T465V	pGEX 4T2	Sal I and Not I	PCR primers	pXZ141	xz111-F	ATTAGTCGACTCCTCCATCTATAGACC	57
						XZ92-R	ATTAGCGGCCGCTACTGGATGGA	57
pXZ131	GST-fused EBNA2 446-487aa S457A/T465V	pGEX 4T2	Sal I and Not I	PCR primers	pXZ142	xz111-F	ATTAGTCGACTCCTCCATCTATAGACC	57
						XZ92-R	ATTAGCGGCCGCTACTGGATGGA	57
pXZ190	GST-fused EBNA2 342-422aa	pGEX 6P1	BamH I and Not I	PCR primers	pAG155	xz190-F	ATTAGGATCCGGACAGAGCAGG	57
						xz93-R	ATTAGCGGCCGCTAAACGTTAGG	57
pXZ198	GST-fused EBNA2 246-487aa S457A/T465V	pAH362	Sal I and Not I	PCR primers	pXZ142	xz198-F	ATTAGTCGACTCGCATGCATCTCCCTGTCTTG	57
						XZ92-R	ATTAGCGGCCGCTACTGGATGGA	57
pXZ299	GST-fused EBNA2 453-474aa	pGEX 6P1	BamH I and Not I	PCR primers	pAG155	xz299-F	ATTAggatcccgtGACTTAGACGAAAGTTGG	57
						xz299-R	TATAGCGGCCGCTAATAATCacgTTCATCTGAGCTAGGAG	57
pXZ191	GST-fused EBNA2 342-422aa S379A	pGEX 6P1	BamH I and Not I	PCR primers	pXZ179	xz190-F	ATTAGGATCCGGACAGAGCAGG	57
						xz93-R	ATTAGCGGCCGCTAAACGTTAGG	57
pXZ304	His6-tagged EBNA2	pETM-11	Nco I and Xho I	PCR primers	pAG155	xz302-F	ATTAcgtctcacatgaggATGCCTACATTCTATCTTGCG	57
						xz51-R	GCAAAATAAGGCCCCGGTCA	57
				PCR primers	pAG155	xz302-F	ATTAcgtctcacatgaggATGCCTACATTCTATCTTGCG	57
						xz213-R	ATTACTCGAGTCACTGGATGGAGGGGCGAG	57
pXZ165	His6-tagged PLK1 PBD 345-603aa	pETM-11	Nco I and Hand III	PCR primers	Flag-tagged PLK1	xz165-F	ATTAccatggCGAAAGGCTTGGAGAACCCCCTGCCTG	57
						xz165-R	AATTaagcttaGGAGGCCTTGAGACGGTTGCTGG	57
Oligos used in BAC recombineering
BACmid (1)				Application of the oligonucleotide		Oligo (7)	Sequence of Oligonucleotides produced by a commercial supplier (Metabion)	Annealing temperature for PCR (℃)
pXZ135	Kan/rpsL			PCR primers	p6012	xz135-F	ATGAAGATTATGTGGAGGGACCCAGTAAAAGACCTCGCCCCTCCATCCAGggcctggtgatgatggcgggatcg	57
						xz135-R	GTAACATTTATTTGGGATACATTGGTTGCTGGAGAGGGCAAGGGTTTTTAtcagaagaactcgtcaagaaggcg	57
pXZ143	HA-tagged EBNA2			Sanger sequencing		xz143-F	CCAGGGACAAGCAACGCAAG	57
						xz143-R	ACAGGTTTTGGCAACGAGAGC	57
pXZ201	Kan/rpsL			PCR primers	p6012	xz201-F	TATAGACCCCGCAGACTTAGACGAAAGTTGGGATTACATTTTTGAGACAGGGCCTGGTGATGATGGCGGGATCG	57
						xz201-R	TCTTTTACTGGGTCCCTCCACATAATCTTCATCTGAGCTAGGAGATTCTATCAGAAGAACTCGTCAAGAAGGCG	57
pXZ146	HA-tagged EBNA2 S457A/T465V			PCR primers	pXZ142	xz146-F	GGAGACCAGAGCCAAACACC	57
						xz130-R	GAGCTAGGAGATTCTACTGTCTCAAAAATG	57
				PCR primers	pXZ143	xz130-F	CATTTTTGAGACAGTAGAATCTCCTAGCTC	57
						xz146-R	TTGGGACTGGGGTAAAAGTGG	57
				Sanger sequencing		xz143-F	CCAGGGACAAGCAACGCAAG	63
						xz143-R	ACAGGTTTTGGCAACGAGAGC	63
pXZ202	Kan/rpsL			PCR primers	p6012	xz202-F	CAAGCAACGCAAGCCCGGTGGACCTTGGAGACCAGAGCCAAACACCTCCAGGCCTGGTGATGATGGCGGGATCG	57
						xz202-R	TTGTCCCTGATGAAGACCGAGGACTGGACTTAGTTCAGGCATGCTAGGACTCAGAAGAACTCGTCAAGAAGGCG	57
pXZ203	HA-tagged EBNA2 S379A			PCR primers	pXZ179	xz203-F	TGCCAGACCAATCAATGCACCCTC	57
						xz203-R	GGGCGAGGTCTTTTACTGGGTCCCT	57
				Sanger sequencing		xz203-Fwd Seq	CTCCTACCCCTCTGCCACCTGCAAC	63
						xz143-R	ACAGGTTTTGGCAACGAGAGC	63
